# Supplementary material for: Fall Risk and Knowledge of Fall-Risk-Increasing Drugs Among Saudi Older Adults
Source: Healthcare (Basel). 2025 Jun 29;13(13):1549. doi: 10.3390/healthcare13131549 (PMC12249347; doi:10.3390/healthcare13131549)
Supplement: Supplementary file 1 [file healthcare-13-01549-s001.zip]

Archive with 1 entries (1 files):
- healthcare-3633590-supplementary.pdf
